# Supplementary material for: Periodontal health status and lung function in two Norwegian cohorts
Source: PLoS One. 2018 Jan 19;13(1):e0191410. doi: 10.1371/journal.pone.0191410 (PMC5774767; doi:10.1371/journal.pone.0191410)
Supplement: S1 File — (XLSX) [file pone.0191410.s003.xlsx]

## Sheet: Data
id	family	sex	age	height	education	smoking	cpi	FEV1	FVC
1	1	2	48	1.66	3	2	3	2.76	3.53
2	2	2	32	1.68	3	0	0	3.01	3.71
3	3	1	25	1.86	3	0	0	4.59	5.99
4	4	2	21	1.74	2	0	0	3.09	3.32
5	5	2	18	1.63	2	0	1	3.34	3.57
6	5	2	21	1.71	3	0	0	3.22	3.31
7	6	2	18	1.69	2	0	0	3.64	3.83
8	7	2	18	1.77	2	0	0	3.59	4.13
9	8	1	40	1.73	2	2	2	3.93	4.65
10	9	2	43	1.76	3	0	0	3.71	5.12
11	10	2	34	1.57	3	1	0	2.84	3.28
12	11	1	58	1.73	3		4	3.74	4.94
13	12	2	25	1.74	3	0	0	3.56	3.98
14	12	1	32	1.89	1	2	0	3.75	4.79
15	12	2	18	1.69	3	0	0	3.86	4.29
16	13	2	46	1.66	3	0	3	2.64	3.63
17	14	2	31	1.67	3	0	0	2.81	3.26
18	15	2	43	1.7	2	0	0	2.81	3.65
19	16	2	27	1.71	3	1	0	3.74	4.53
20	16	1	19	1.88	2	0	0	4.33	5.46
21	16	2	32	1.7	3	0	0	4.01	4.82
22	17	1	20	1.83	2	0	0	5.56	6.59
23	17	1	27	1.77	2	0	0	4.31	5.28
24	17	1	23	1.79	2	0	0	4.07	4.84
25	18	1	41	1.79	2	1	3	3.15	3.81
26	19	2	28	1.69	3	2	0	3.59	4.45
27	19	2	36	1.57	2	2	2	2.92	3.74
28	20	2	64	1.65	1	1	3	1.38	2.4
29	21	2	39	1.64	2	2	2	3.24	4.01
30	21	2	35	1.65	2	1	0	3.23	4.37
31	22	1	36	1.75	3	1	2	4.08	5.03
32	22	1	40	1.76	3	0	0	3.66	4.34
33	23	2	45	1.73	3	2	3	2.85	3.7
34	24	2	23	1.68	3	0	0	3.02	3.78
35	25	1	45	1.62	3	1	0	2.82	3.93
36	26	1	28	1.78	2	0	0	3.99	5.09
37	27	1	35	1.86	2	1	2	4.43	6.05
38	27	1	39	1.82	3	0	0	4.76	6.32
39	28	2	36	1.67	3	2	0	3.18	3.99
40	29	2	31	1.74	3	0	0	3.46	3.99
41	30	1	41	1.84	2	1	2	4.47	5.29
42	30	2	36	1.76	3	2	0	3.13	3.99
43	31	2	53	1.75	3	1	0	2.73	3.71
44	32	1	20	1.78	2	0	0	4.08	5.79
45	33	1	24	1.91	2	0	0	5.02	6.18
46	33	1	18	1.89	3	0	0	5.05	6.95
47	34	2	22	1.66	3	0	0	3.24	3.07
48	35	1	47	1.78	2	2	3	3.19	4.37
49	36	2	19	1.53	2	0	0	2.63	3.14
50	37	2	36	1.73	3	2	0	3.49	4.45
51	38	1	59	1.75	2	2	3	1.11	2.73
52	39	2	22	1.75	3	0	0	3.54	3.82
53	39	2	47	1.74	2	2	3	3.43	4.4
54	40	1	53	1.81	2	1	3	4.21	5.43
55	41	2	32	1.67	3	0	0	3.04	3.57
56	41	1	41	1.9	3	0	0	4.79	5.69
57	42	2	63	1.71	1	0	1	3.28	3.84
58	42	2	38	1.7	3	1	1	3.05	3.66
59	42	1	40	1.81	3	0	0	4.33	5.04
60	43	2	54	1.66	1	2	4	1.97	2.55
61	44	2	52	1.69	3	1	0	2.01	3.84
62	45	2	26	1.64	3	1	0	3.17	3.72
63	46	1	37	1.83	3	0	0	4.18	5.82
64	47	1	29	1.71	3	0	0	3.35	4.06
65	47	2	38	1.63	3	0	0	2.08	4.01
66	47	1	35	1.67	2	0	2	3.31	4.22
67	48	2	20	1.68	3	0	0	3.13	4.12
68	49	2	28	1.81	3	0	3	3.68	4.28
69	49	2	30	1.82	3	0	0	3.72	4.07
70	49	1	24	1.89	1	0	0	3.56	4.09
71	50	1	35	1.85	2	0	0	4.61	5.87
72	51	2	35	1.66	3	1	0	2.09	3.07
73	52	2	51	1.65	2	2	0	2.45	3.12
74	53	2	26	1.73	3	0	0	3.41	4.03
75	54	1	23	1.83	2	0	2	4.15	5.31
76	54	2	31	1.66	2	0	0	3.41	4.02
77	54	1	35	1.94	2	0	0	3.99	5.17
78	55	1	28	1.73	3	1	0	4.34	5.11
79	55	2	26	1.66	3	0	0	3.36	3.66
80	56	2	53	1.63	2	2	0	2.5	3.5
81	57	1	34	1.91	3	1	0	5.44	6.67
82	58	1	31	1.65	2	1	1	3.02	3.08
83	59	1	35	1.78	3	1	0	4.54	5.72
84	59	2	39	1.69	3	1	0	3.05	4.11
85	59	1	44	1.83	3	2	0	4.31	5.27
86	59	1	64	1.73	2	0	0	3.22	3.69
87	60	1	53	1.78	3	0	2	3.68	4.74
88	61	1	56	1.87	2	0	0	3.21	4.4
89	62	2	32	1.69	3	0	0	3.35	3.79
90	62	1	29	1.9	3	0	0	5.03	6.36
91	63	2	21	1.74	3	0	0	3.75	4.01
92	64	2	20	1.74	3	0	0	3.02	4.03
93	64	2	22	1.64	3	0	0	3.35	4.07
94	65	1	42	1.87	3	0	2	5.27	6.81
95	66	1	20	1.99	2	0	0	5.52	6.92
96	67	2	41	1.58	3	0	0	2.68	3.09
97	68	1	40	1.86	3	0	2	3.99	5.18
98	68	2	57	1.65	3	1	0	2.72	3.31
99	69	2	23	1.71	3	0	0	3.84	4.62
100	70	2	41	1.69	2	1	0	2.44	3.05
101	71	1	53	1.74	2	1	2	2.61	3.4
102	72	2	28	1.65	3	0	0	3.23	4.44
103	72	1	25	1.88	3	0	2	4.78	5.69
104	73	2	53	1.65	2	1	0	3.16	3.57
105	73	1	32	1.77	3	0	0	5.52	6.07
106	74	2	27	1.69	3	0	0	3.15	3.92
107	74	2	36	1.66	2	1	2	3.19	3.74
108	75	2	20	1.67	2	2	0	3.14	3.58
109	76	2	27	1.72	3	0	0	3.63	4.58
110	76	2	33	1.76	3	0	0	3.86	4.66
111	77	2	26	1.62	1	2	0	2.27	3.65
112	78	2	24	1.68	3	2	0	3.04	3.75
113	79	2	61	1.64	3	0	0	2.21	2.83
114	80	2	52	1.64	2	2	0	4.85	6.77
115	81	1	50	1.77	1	2	4	1.63	4.29
116	82	1	24	1.79	3	0	1	5.05	6.86
117	82	1	29	1.95	3	0	0	6.64	7.54
118	83	2	62	1.59	2	2	0	1.24	2.03
119	84	1	26	1.82	3	0	0	5.15	6.72
120	85	1	55	1.74	2	0	0	2.82	3.85
121	86	2	21	1.68	1	2	0	3.29	3.52
122	87	1	19	1.86	2	1	0	3.67	4.76
123	88	2	60	1.62	3	0	0	2.5	3.48
124	89	2	21	1.81	3	0	0	3.08	4.59
125	90	1	24	1.77	3	0	0	4.01	4.91
126	90	1	21	1.85	3	1	0	4.77	5.56
127	91	2	24	1.67	2	0	0	3.26	3.95
128	92	1	25	1.76	2	1	0	4.07	4.83
129	93	2	45	1.64	3	1	1	2.05	3.21
130	94	2	29	1.82	3	0	0	3.07	4.45
131	95	2	29	1.62	3	0	0	2.75	3.25
132	96	2	34	1.62	3	0	2	2.47	3.05
133	97	1	31	1.89	2	2	2	4.01	5.08
134	98	2	24	1.7	3	2	0	3.47	4.28
135	99	1	61	1.69	2	1	0	1.23	3.41
136	100	2	20	1.69	2	0	0	3.08	4.23
137	100	2	25	1.68	2	0	0	3.69	4.22
138	101	2	50	1.63	2	2	2	2.43	3.51
139	102	1	24	1.84	3	0	1	5.74	6.61
140	102	2	18	1.64	2	0	0	2.68	3.36
141	103	2	28	1.67	2	0	0	3.96	4.93
142	104	2	62	1.61	3	0	3	2.46	3.48
143	104	1	42	1.71	2	2	0	4.04	5.82
144	105	2	63	1.63	3	0	0	3.67	4.97
145	105	1	45	1.75	3	0	0	3.93	4.85
146	106	2	19	1.63	2	0	0	3.34	3.89
147	106	1	23	1.75	3	0	1	3.99	4.62
148	107	1	61	1.82	3	2	1	4.57	5.68
149	108	1	26	1.75	2	0	0	3.48	5.05
150	108	2	45	1.65	2	1	3	2.85	3.93
151	108	2	21	1.53	3	0	0	3.05	3.35
152	109	1	63	1.81	2	1	0	4.48	5.38
153	110	1	53	1.79	2	1	0	3.58	5.08
154	111	2	27	1.64	3	0	0	2.84	3.56
155	112	1	23	1.73	3	0	0	4.69	5.47
156	112	2	22	1.63	2	0	0	2.07	3.23
157	113	1	21	1.8	2	0	0	5.38	6.45
158	114	2	46	1.64	3	0	0	3.32	3.94
159	115	1	19	1.91	3	0	0	4.82	5.51
160	116	1	49	1.86	2	0	0	4.86	6.81
161	117	2	25	1.64	3	1	0	2.85	3.81
162	118	2	41	1.64	3	0	0	3.46	4.09
163	119	1	34	1.77	1	1	2	4.04	5.45
164	120	2	58	1.58	3	1	0	3.21	4.07
165	121	1	48	1.87	2	2	3	4.75	5.93
166	122	1	42	1.8	1	1	0	3.88	4.63
167	123	1	42	1.75	2	1	0	4.17	5.43
168	124	1	36	1.81	2	2	2	3.73	5.14
169	125	1	64	1.79	2	0	3	2.93	3.99
170	126	1	41	1.82	3	0	2	4.01	4.83
171	126	2	29	1.68	3	0	0	3.43	3.78
172	127	2	20	1.71	3	0	0	3.56	4.16
173	128	1	44	1.79	1	2	2	4.09	5.55
174	129	2	23	1.65	2	2	0	3.01	3.61
175	129	1	25	1.79	2	1	0	4.59	5.54
176	130	1	62	1.84	1	1	3	2.43	3.63
177	131	2	44	1.62	3	1	0	3.16	4.1
178	132	1	35	1.84	3	2	0	4.34	5.08
179	132	2	38	1.72	3	0	3	3.14	4.02
180	132	2	33	1.72	3	0	0	3.06	4.47
181	133	2	24	1.73	3	0	0	3.61	4.14
182	133	2	24	1.71	3	0	0	3.75	4.23
183	134	1	27	1.77	3	0	2	3.81	5.67
184	135	2	32	1.61	3	0	0	2.91	3.48
185	136	2	24	1.73	2	2	2	2.98	3.34
186	137	2	34	1.67	3	0	0	3.57	4.51
187	137	2	38	1.67	2	0	2	3.63	4.59
188	137	2	26	1.56	3	0	0	2.73	3.15
189	138	2	41	1.66	1	2	0	3.1	4.06
190	139	1	31	1.87	3	0	0	4.08	6.51
191	140	1	35	1.71	2	0	0	4.01	5.18
192	140	1	35	1.71	2	0	0	3.93	5.01
193	141	1	20	1.79	2	1	0	4.16	5.16
194	142	2	46	1.68	2	0	0	3.21	4.07
195	143	2	28	1.73	3	0	0	3.01	3.86
196	144	1	64	1.74	1	1	2	2.48	3.52
197	145	1	22	1.91	3	0	0	4.78	5.72
198	146	1	23	1.84	3	1	3	5.26	6.52
199	147	1	51	1.77	2	1	0	2.79	3.86
200	148	1	27	1.76	3	1	0	4.53	5.26
201	148	1	32	1.74	1	1	0	4.29	5.28
202	149	2	35	1.69	3	0	0	2.98	3.77
203	150	1	22	1.85	3	0	0	4.81	5.89
204	151	2	18	1.62	2	0	0	3.71	4.12
205	152	2	36	1.68	3	0	0	3.23	4.18
206	152	1	22	1.78	2	0	0	4.18	5.03
207	153	1	28	1.76	2	0	2	4.86	5.53
208	154	2	21	1.78	3	0	3	3.56	4.43
209	155	1	18	1.84	3	0	0	4.86	5.84
210	156	2	26	1.66	3	2	0	3.54	4.31
211	156	1	21	1.73	2	2	0	3.86	4.42
212	157	1	37	1.85	3	0	0	4.68	5.71
213	158	2	33	1.67	2	1	0	3.51	4.03
214	159	2	53	1.65	2	0	0	2.67	3.75
215	160	1	33	1.74	2	2	0	4.22	5.12
216	161	2	20	1.64	3	0	0	2.98	3.04
217	161	1	26	1.74	2	1	0	4.05	4.73
218	162	1	45	1.78	2	0	0	3.54	4.08
219	163	1	23	1.77	3	0	0	4.61	5.34
220	163	1	19	1.9	1	0	0	4.62	5.03
221	163	2	25	1.83	3	0	0	4.21	4.91
222	164	1	25	1.8	2	0	2	3.87	6
223	164	1	18	1.79	2	0	0	3.37	4.02
224	165	2	22	1.67	3	0	0	4.25	4.08
225	166	2	20	1.66	3	0	0	2.09	3.28
226	166	2	23	1.66	3	0	0	3.36	3.95
227	167	1	28	1.74	3	0	0	3.99	4.95
228	168	1	34	1.79	2	0	0	4.49	6.29
229	169	1	50	1.88	1	2	2	4.62	5.3
230	170	2	35	1.69	2	1	0	2.77	3.97
231	171	1	25	1.8	2	0	0	4.02	4.98
232	171	1	36	1.83	2	0	0	3.74	5.11
233	172	1	34	1.93	3	0	0	5.27	7.04
234	173	2	31	1.68	3	0	0	3.24	4.04
235	173	1	48	1.81	2	2	0	3.43	4.83
236	174	1	31	1.8	3	0	0	5.34	6.77
237	175	2	46	1.72	3	0	1	2.82	3.52
238	176	2	38	1.69	3	0	0	3.43	4.02
239	177	2	59	1.69	3	1	1	2.37	3.14
240	178	1	47	1.83	3	1	0	3.22	4.42
241	179	2	52	1.73	3	1	0	3.75	5.67
242	180	2	46	1.43	2	0	2	2.85	3.72
243	181	1	43	1.72	2	1	0	2.64	3.36
244	182	1	22	1.74	2	0	0	3.47	4.37
245	182	2	19	1.5	2	0	0	2.41	2.67
246	183	2	37	1.7	2	2	0	2.97	4.49
247	183	2	27	1.65	2	0	0	3.55	4.31
248	183	2	33	1.72	3	0	0	3.06	4.06
249	184	2	32	1.73	3	2	2	3.16	3.73
250	185	1	37	1.76	2	0	2	4.04	5.23
251	185	1	34	1.79	3	0	0	4.56	5.47
252	186	1	28	1.81	2	0	0	4.03	5.36
253	187	1	60	1.75	3	0	1	2.58	3.65
254	188	2	20	1.62	3	0	0	3.01	3.47
255	189	2	59	1.63	2	0	0	3.28	4.28
256	190	2	46	1.72	3		3	3.24	4.67
257	191	1	32	1.81	1	1	1	4.89	6.26
258	192	2	43	1.69	3	0	0	3.49	4.56
259	192	2	20	1.67	2	0	0	3.77	4.48
260	193	1	24	1.78	3	0	0	5.19	6.37
261	194	1	19	1.83	2	0	0	5.15	5.88
262	195	2	25	1.68	3	0	0	3.57	4.07
263	195	1	29	1.71	3	1	0	4.41	4.51
264	196	1	28	1.93	3	1	0	5.26	6.32
265	197	1	61	1.76	2	2	3	4.03	5.25
266	198	2	31	1.65	3	0	0	3.04	3.88
267	198	1	58	1.81	3	1	2	3.78	4.88
268	198	2	27	1.66	3	1	1	2.92	3.37
269	199	2	45	1.67	3	0	0	3.57	4.73
270	200	2	58	1.71	1	1	0	4.21	4.91
271	201	2	28	1.78	3	0	0	3.51	4.97
272	202	1	21	1.74	2	2	0	4.82	5.51
273	203	1	45	1.69	2	1	0	3.52	4.58
274	204	1	55	1.84	3	0	2	3.23	4.84
275	205	1	18	1.79	2	0	0	4.76	5.56
276	206	2	24	1.7	3	0	3	3.42	4.37
277	206	2	27	1.7	3	0	0	3.37	3.86
278	207	1	45	2	3	0	1	5.27	7.65
279	208	1	52	1.83	2	2	2	3.27	4.37
280	209	2	24	1.7	2	2	0	3.65	4.05
281	210	2	19	1.71	2	0	0	3.51	4.29
282	211	1	19	1.9	2	0	0	4.93	5.96
283	212	2	34	1.69	3	0	0	3.56	4.05
284	213	2	30	1.75	3	1	0	3.11	3.07
285	214	1	46	1.88	2	1	0	2.95	4.19
286	215	1	44	1.86	3	0	0	4.22	5.57
287	216	1	53	1.85	3	2	0	3.83	4.42
288	217	1	44	1.97	3	1	1	5.07	7.04
289	217	1	38	1.84	3	0	2	5.13	6.05
290	218	1	25	1.79	2	1	0	4.35	5.01
291	218	2	22	1.69	3	0	0	3.89	4.14
292	219	1	64	1.7	3	1	1	2.81	3.51
293	220	1	47	1.72	3	0	1	3.39	4.71
294	220	2	21	1.65	3	0	0	3.48	4.08
295	221	2	62	1.67	2	0	0	4.43	6.05
296	222	1	30	1.97	3	0	0	6.06	7.58
297	223	2	19	1.66	2	0	0	3.07	3.59
298	224	2	45	1.67	2	0	0	3.58	4.45
299	224	2	22	1.64	2	0	1	2.09	3.45
300	225	1	20	1.82	2	2	2	4.05	5.22
301	226	2	52	1.73	2	0	0	2.51	3.51
302	227	2	61	1.62	2	0	0	1.88	2.51
303	228	2	47	1.61	2	1	0	2.48	3.28
304	229	2	32	1.54	2	0	0	2.06	3.12
305	230	1	31	1.89	3	0	0	4.86	5.93
306	231	1	52	1.8	2	1	2	2.54	3.69
307	232	1	28	1.8	3	0	0	4.76	5.75
308	233	2	32	1.79	3	0	0	3.52	4.04
309	234	1	37	1.71	3	0	0	4.09	4.85
310	235	2	32	1.7	3	0	0	2.81	3.69
311	236	2	54	1.62	3	2	0	3.12	4.01
312	237	2	24	1.68	3	0	0	3.03	3.65
313	238	1	42	1.86	3	0	0	4.84	6.83
314	239	2	29	1.68	3	0	0	1.18	1.52
315	240	1	27	1.83	2	0	2	4.77	5.93
316	240	2	31	1.68	3	0	0	3.36	3.99
317	241	1	26	1.86	2	0	0	5.06	5.85
318	241	1	54	1.82	1	2	0	3.74	5.03
319	242	2	53	1.62	2	1	0	4.68	5.97
320	243	1	50	1.91	3	2	3	4.05	5.07
321	244	1	58	1.86	3	2	2	3.6	4.27
322	245	1	26	1.81	3	0	2	4.56	5.17
323	246	2	57	1.73	3	1	0	2.77	4.17
324	247	1	56	1.75	2	2	1	3.48	4.97
325	248	2	53	1.64	2	1	0	2.77	3.45
326	249	2	32	1.6	3	2	0	3.02	3.54
327	250	1	62	1.82	3	0	2	3.21	4.11
328	251	1	37	1.78	3	1	0	4.37	5.64
329	252	2	29	1.64	3	0	0	3.63	4.24
330	252	2	23	1.64	2	0	0	3.78	4.26
331	252	2	27	1.66	3	0	0	2.08	3.01
332	253	2	58	1.6	3	0	0	4.7	5.56
333	254	1	20	1.82	2	0	0	4.94	5.97
334	255	1	30	1.86	3	0	1	4.93	5.51
335	256	1	23	1.97	3	0	0	4.07	5.83
336	257	2	60	1.6	3	1	0	4.17	4.92
337	258	2	26	1.68	2	2	0	3.65	3.99
338	258	2	23	1.65	2	0	0	3.38	3.63
339	259	2	22	1.63	2	0	0	3.57	3.87
340	259	1	24	1.82	2	0	0	4.38	5.24
341	259	1	50	1.77	2	0	0	3.55	3.99
342	259	2	19	1.63	2	0	0	3.48	3.85
343	260	1	57	1.73	3	0	3	3.52	4.58
344	261	1	52	1.66	3	0	0	3.28	3.84
345	262	1	54	1.9	3	0	0	4.45	5.67
346	263	2	33	1.6	3	1	0	2.91	3.46
347	264	1	29	1.88	2	1	0	4.14	6.55
348	265	2	30	1.71	3	1	0	3.36	4.11
349	266	2	21	1.72	3	0	0	3.92	4.79
350	267	1	43	1.77	2	2	4	4.93	6.23
351	268	2	40	1.71	3	0	0	2.55	3.25
352	269	2	29	1.57	3	0	0	3.19	3.06
353	269	1	60	1.72	3	1	0	3.35	4.29
354	270	2	24	1.75	3	0	0	3.98	4.88
355	271	1	40	1.9	2	0	0	4.16	5.33
356	272	1	48	1.74	1	2	1	3.69	4.93
357	273	1	30	1.81	3	0	0	5.84	6.05
358	274	2	51	1.74	2	0	0	3.03	3.59
359	275	1	23	1.8	2	2	2	5.09	5.83
360	276	1	50	1.91	2	0	0	4.93	6.23
361	277	2	61	1.55	3	1	1	2.21	2.74
362	278	2	40	1.74		1	0	2.39	3.47
363	279	1	64	1.82	2	1	2	4.24	5.33
364	280	1	37	1.66	1	1	3	3.16	4.68
365	280	1	61	1.71	1	2	2	3.57	4.35
366	281	1	53	1.87	2	0	1	4.8	5.65
367	282	2	61	1.71	2	2	0	1.89	2.69
368	283	1	58	1.74	2	1	0	4.26	5.29
369	283	2	27	1.67	3	1	0	3.24	3.36
370	283	1	31	1.75	3	0	0	4.66	5.25
371	284	1	22	1.77	3	2	0	4.28	5.11
372	285	1	65	1.73	2	1	2	4.98	6.15
373	286	1	18	1.87	2	0	0	4.46	5.33
374	287	2	40	1.6	2	2	2	2.44	3.45
375	287	2	37	1.59	2	2	0	2.52	3.13
376	288	1	39	1.81	1	2	3	3.85	6.06
377	289	1	27	1.78	3	0	0	4.21	5.61
378	290	2	48	1.68	2	1	1	1.45	3.27
379	291	2	24	1.61	2	2	0	3.61	4.18
380	292	2	24	1.68	2	0	0	3.18	3.95
381	292	1	61	1.77	3	1	0	3.45	4.61
382	293	1	44	1.84	3	0	0	4.74	6.05
383	294	2	38	1.65	3	0	1	2.12	2.04
384	295	1	62	1.77	2	2	2	3.75	5.67
385	296	1	43	1.88	2	1	2	4.05	5.29
386	297	2	48	1.64	3	0	0	3.11	4.3
387	298	2	40	1.78	3	1	0	3.21	4.56
388	299	1	54	1.77	2	1	0	4.14	5.16
389	300	2	43	1.68	3	0	0	2.69	3.93
390	301	2	43	1.72	2	0	0	3.38	4.23
391	301	2	23	1.69	2	0	0	3.46	4.21
392	302	2	64	1.6	2	1	0	2.4	2.94
393	303	1	42	1.8	2	0	0	4.82	5.84
394	304	1	55	1.82	2	0	0	4.54	6.01
395	305	1	50	1.75	2	1	0	3.97	4.86
396	306	2	32	1.74	3	0	2	3.73	5.49
397	306	2	56	1.79	3	0	2	2.82	3.93
398	307	1	60	1.89	3	0	0	3.42	4.66
399	308	2	22	1.61	1	2	3	2.09	3.43
400	308	2	24	1.54	2	1	0	2.55	3.14
401	309	1	23	1.72	3	0	0	3.63	4.28
402	309	2	46	1.61	3	0	0	3.24	4.03
403	309	2	20	1.67	3	0	0	3.56	4.03
404	310	1	30	1.76	2	1	0	3.96	5.21
405	311	1	21	1.88	2	0	0	4.09	5.56
406	312	1	64	1.94	2	2	0	4.05	6.02
407	313	2	39	1.7	2	1	0	2.46	3.04
408	314	2	28	1.72	3	0	0	3.11	3.08
409	315	1	53	1.82	2	2	0	3.46	4.59
410	316	1	45	1.8	3	0	0	3.69	4.96
411	317	2	53	1.68	3	0	0	5.13	6.05
412	318	1	25	1.79	3	0	1	4.49	5.33
413	318	2	22	1.71	2	1	0	3.35	3.45
414	319	1	53	1.84	2	2	3	3.46	4.83
415	320	1	22	1.87	2	0	0	5.56	6.18
416	320	1	49	1.89	3	0	0	4.54	6.01
417	321	2	21	1.68	3	0	0	4.11	4.65
418	322	1	18	1.88	2	0	0	4.95	6.04
419	322	2	48	1.71	3	1	0	3.37	4.6
420	323	1	19	1.81	2	0	0	5.08	6.03
421	323	1	41	1.85	2	0	0	4.89	5.75
422	324	1	25	1.94	2	0	2	6.79	8.28
423	325	1	51	1.75	2	2	0	3.92	4.78
424	325	1	31	1.75	2	1	0	4.02	5.06
425	326	1	21	1.76	2	0	0	4.65	5.18
426	326	1	52	1.89	2	1	0	4.23	5.49
427	326	2	28	1.69	3	0	3	3.23	3.97
428	326	2	32	1.67	3	0	0	3.06	4.22
429	327	1	46	1.85	2	0	0	4.63	5.89
430	328	2	62	1.57	1	2	0	1.26	2.31
431	329	1	33	1.74	3	1	0	2.07	4.05
432	330	1	47	1.83	2	2	3	4.43	6.43
433	331	1	25	1.75	2	1	0	4.02	5.26
434	331	2	18	1.75	2	0	0	3.31	4.32
435	331	1	25	1.75	2	0	0	4.48	5.42
436	332	2	59	1.64	3	1	0	2.3	2.68
437	333	1	36	1.83	3	0	0	4.22	6.36
438	334	1	21	1.77	3	0	1	4.49	5.36
439	334	2	52	1.63	3	0	0	1.97	2.94
440	335	2	25	1.71	3	0	0	3.21	3.57
441	335	2	22	1.73	2	0	0	3.39	4.24
442	335	1	19	1.79	3	0	0	4.59	5.46
443	336	2	64	1.71	2	1	0	1.81	2.81
444	337	1	59	1.72	3	1	0	4.3	5.3
445	338	1	36	1.82	3	2	0	3.84	4.78
446	338	2	32	1.64	3	0	0	3	4
447	338	1	63	1.74	3	1	0	3.52	4.41
448	339	2	27	1.66	3	0	0	3.52	4.12
449	340	2	58	1.73	2	1	0	3.38	5.02
450	340	1	38	1.86	3	0	0	4.69	5.66
451	341	1	57	1.83	2	0	2	3.4	4.76
452	341	2	18	1.7	2	0	0	3.63	4.74
453	342	2	34	1.68	3	0	0	3.08	3.81
454	343	1	49	1.91	2	1	0	4.72	6.25
455	344	1	45	1.78	2	0	0	3.66	4.74
456	344	1	19	1.77	2	0	0	4.31	4.76
457	345	1	43	1.85	3	0	0	4.13	5.6
458	346	1	60	1.7	3	0	0	3.13	4.19
459	346	2	20	1.57	2	0	0	2.24	2.95
460	346	1	26	1.79	2	0	2	4.43	5.54
461	347	1	57	1.85	3	0	2	3.55	4.06
462	348	1	43	1.85	2	1	0	5.03	6.21
463	349	2	32	1.77	3	0	0	4.27	5.74
464	349	2	63	1.64	3	0	0	2.51	3.24
465	350	2	43	1.64	2	2	0	3.29	4.33
466	351	2	47	1.52	2	0	0	3.48	4.97
467	352	1	48	1.93	2	0	0	4.63	5.89
468	353	2	44	1.67	1		0	2.63	3.21
469	354	2	31	1.63	3	0	0	2.48	2.88
470	355	1	49	1.79	2	2	2	3.08	4.85
471	356	1	19	1.81	2	0	0	5.85	6.91
472	356	2	22	1.69	3	0	0	3.69	4.51
473	357	1	55	1.79	2	2	0	2.85	4.55
474	358	2	32	1.67	3	1	1	4.33	5.18
475	359	2	62	1.7	2	1	3	3.05	3.97
476	359	1	33	1.77	2	1	0	4.98	6.15
477	360	1	41	1.67	3	1	2	4.03	5.25
478	361	2	34	1.75	3	0	0	3.65	4.39
479	361	1	54	1.78	3	0	0	3.28	4.28
480	362	2	44	1.72	2	0	0	3.74	5.03
481	363	2	23	1.64	2	0	0	2.99	3.56
482	363	2	19	1.63	2	2	0	3.15	3.84
483	364	2	59	1.68	2	0	0	3.39	5.73
484	365	2	56	1.68		1	0	2.91	3.66
485	365	1	30	1.85	3	1	0	4.98	5.64
486	365	1	32	1.79	3	0	0	4.45	5.46
487	366	1	22	1.85	2	2	1	5.43	6.71
488	367	1	52	1.92	3	0	3	3.5	6.12
489	368	1	52	1.76	2	0	0	3.32	3.72
490	369	1	22	1.81	3	0	3	4.89	5.73
491	369	2	58	1.69	3	1	0	2.42	3.37
492	370	1	60	1.81	3	1	0	3.49	4.48
493	370	2	20	1.73	3	0	0	3.28	4.67
494	371	2	44	1.64	3	0	3	3.45	4.66
495	372	1	41	1.9	3	0	0	3.76	5.49
496	373	2	50	1.53	2		0	2.44	3.08
497	374	1	54	1.83	3	0	1	3.48	4.34
498	375	2	30	1.66	2	0	0	2.73	3.44
499	376	1	33	1.88	3	0	2	4.72	6.06
500	376	1	30	1.78	3	1	0	4.36	5.73
501	376	2	55	1.73	3	0	2	2.85	3.72
502	376	2	28	1.66	3	1	0	2.95	3.48
503	377	1	58	1.78	2	1	0	3.85	4.71
504	378	1	23	1.88	2	2	2	4.41	5.73
505	379	2	25	1.64	3	0	0	3.33	4.09
506	380	1	25	1.78	2	0	2	5.08	6.43
507	381	1	46	1.76	3	2	0	3.96	4.93
508	382	2	33	1.58	3	0	0	2.09	3.35
509	383	2	29	1.62	2	0	0	2.85	3.75
510	383	2	25	1.62	2	0	0	3.06	3.63
511	384	2	58	1.64	3	0	3	4.18	5.96
512	385	2	39	1.69	2	1	0	3.19	4.17
513	386	2	50	1.71	3	1	0	3.49	4.32
514	386	2	20	1.73	3	0	0	4.55	5.04
515	387	1	32	1.94	3	2	0	4.35	5.68
516	388	1	58	1.7	2	0	0	3.25	3.86
517	389	1	53	1.74	2	0	0	4.32	5.3
518	389	2	26	1.67	3	0	0	3.41	3.71
519	389	1	22	1.86	3	0	0	5.63	6.59
520	390	1	46	1.81	3	0	0	4.17	4.92
521	391	2	45	1.66	2	1	3	3.1	3.96
522	392	1	29	1.82	3	0	2	4.01	5.35
523	392	1	27	1.7	3	0	0	3.56	4.74
524	393	2	60	1.7	2	1	0	2.18	3.05
525	394	1	52	1.8	3	0	1	3.38	5.02
526	395	1	64	1.78	3	1	0	5.56	6.51
527	396	2	27	1.63	2	1	0	3.63	4.02
528	397	1	60	1.65	2	1	0	2.69	3.34
529	398	1	49	1.88	3	0	3	3.88	5.1
530	399	2	55	1.6	3	0	3	2.24	2.89
531	400	2	43	1.65	3	1	0	3.18	3.93
532	400	2	24	1.66	2	0	0	3.39	3.96
533	401	2	19	1.77	2	0	0	3.63	4.35
534	401	1	54	1.86	2	2	1	3.93	5.45
535	402	1	48	1.8	3	0	0	4.04	5.21
536	403	2	22	1.67	3	0	0	3.01	3.66
537	404	2	52	1.7	3	0	0	2.55	3.12
538	405	2	45	1.7	3	0	3	4.3	5.3
539	406	1	56	1.91	3	0	0	3.47	4.8
540	406	2	21	1.7	3	0	0	3.79	4.34
541	407	1	56	1.83	3	1	2	4.3	5.99
542	408	1	60	1.83	2	0	2	3.85	4.94
543	408	1	19	1.77	2	0	0	4.89	6.11
544	409	1	53	1.75	2	0	3	4.24	5.81
545	410	2	45	1.71	3	0	0	3.71	4.8
546	411	1	27	1.83	3	1	0	5.76	6.46
547	411	1	21	1.88	3	2	0	5.06	5.62
548	411	1	53	1.86	3	0	2	4.48	5.63
549	412	1	61	1.82	3	0	2	3.44	5.69
550	412	2	22	1.7	3	0	0	3.52	3.82
551	413	2	29	1.57	2	2	0	3.48	4.04
552	413	2	53	1.56	2	1	0	2.96	4.18
553	414	1	51	1.79	2	0	0	3.72	4.55
554	415	2	33	1.63	3	2	0	3.46	4.16
555	416	1	35	1.79	2	1	0	4.69	5.68
556	417	1	22	1.85	3	0	0	4.74	6.32
557	418	1	46	1.71	2	1	0	4.12	4.9
558	419	1	39	1.79	2	1	2	4.38	5.01
559	420	2	33	1.64	3	0	0	2.73	3.75
560	421	1	29	1.85	3	0	2	5.39	6.45
561	421	1	34	1.97	3	0	0	5.15	6.56
562	422	1	30	1.76	3	0	0	3.76	4.63
563	423	1	37	1.77	3	0	0	4.48	5.38
564	423	1	58	1.77	2	2	1	3.13	3.87
565	423	1	32	1.75	3	0	0	3.49	4.28
566	424	2	43	1.66	3		0	4.13	5.57
567	425	1	54	1.78	3	1	0	3.88	4.7
568	425	1	25	1.75	3	0	0	4.38	5.01
569	426	2	39	1.65	3	0	0	3.12	3.93
570	426	2	59	1.64	2	1	0	4.59	5.54
571	426	2	36	1.67	2	1	0	2.78	3.64
572	427	2	23	1.6	2	0	0	2.98	3.39
573	428	2	18	1.58	2	0	0	2.81	3.02
574	428	1	56	1.75	2	1	0	3.68	5
575	429	1	21	1.77	3	2	2	3.97	5
576	429	1	24	1.78	2	2	3	4.02	4.55
577	429	2	59	1.71	3	1	0	2.64	3.54
578	430	1	56	1.78	2	2	2	3.52	4.76
579	430	2	32	1.55	3	0	0	2.94	3.47
580	431	1	27	1.87	3	0	2	5.42	6.68
581	431	1	63	1.8	2	0	0	3.82	5.04
582	431	2	32	1.7	3	0	0	3.08	3.62
583	432	1	60	1.73	3	1	0	4.05	5.17
584	433	1	43	1.82	3	0	0	4.22	5.36
585	434	2	46	1.72	3	1	2	3.01	4.09
586	434	1	19	1.93	2	0	0	4.79	5.88
587	434	1	23	1.83	3	0	0	4.27	5.31
588	435	1	56	1.78	3	0	0	4.11	5.35
589	436	2	20	1.74	2	0	0	3.31	3.78
590	437	2	56	1.63	2	2	2	3.46	5.48
591	437	1	37	1.85	3	0	0	4.27	5.03
592	438	1	49	1.82	3	0	3	4.27	5.4
593	438	1	20	1.78	3	0	0	5.12	6.19
594	439	1	44	1.81	2	2	1	3.12	4.01
595	440	1	61	1.82	3	1	3	4.44	5.66
596	441	2	42	1.69	2	0	2	2.93	3.97
597	441	2	63	1.65	1	0	0	1.51	2.39
598	442	2	22	1.78	2	0	0	3.67	3.91
599	442	2	26	1.76	3	0	3	3.08	4.54
600	442	1	51	1.92	3	1	2	4.01	5.2
601	442	1	28	1.92	3	0	2	5.39	7.06
602	443	2	23	1.68	3	0	0	3.43	3.98
603	443	1	45	1.83	3	0	0	3.27	4.58
604	444	1	41	1.85	2	2	0	3.62	4.76
605	445	1	29	1.82	3	1	0	5.05	6.53
606	446	1	42	1.82	2	2	2	3.65	5.14
607	446	2	45	1.63	3	0	2	2.99	4.02
608	446	1	33	1.75	2	0	0	3.67	4.68
609	447	2	50	1.75	3	1	0	3.37	4.6
610	448	2	42	1.58	2	0	0	2.75	3.46
611	448	2	20	1.66	3	0	0	2.42	3.34
612	449	1	63	1.85	3	0	0	3.56	4.58
613	449	2	22	1.68	3	0	0	2.97	3.87
614	450	2	56	1.73	3	1	3	3.11	3.88
615	450	1	35	1.87	3	0	0	4.81	5.89
616	451	2	59	1.57	2	2	4	2.22	2.86
617	452	1	26	1.8	3	0	0	4.59	5.53
618	452	1	23	1.77	2	0	0	4.52	5.44
619	452	1	28	1.73	3	2	3	3.86	5.06
620	452	1	57	1.74	3	0	3	3.58	4.45
621	453	2	64	1.76	3	1	0	3.18	3.88
622	454	2	35	1.75	2	2	0	3.51	4.58
623	455	1	50	1.86	3	0	3	4.15	5.81
624	456	1	32	1.79	2	0	0	3.66	4.68
625	456	1	55	1.69	2	2	0	3.12	4.79
626	456	1	36	1.76	2	0	0	4.12	5.43
627	457	2	60	1.57	2	0	3	1.75	2.36
628	458	2	59	1.63	3	1	0	2.72	3.65
629	458	1	26	1.76	3	0	2	4.08	5.67
630	459	2	45	1.64	2	1	0	2.81	3.98
631	460	1	31	1.86	2	0	0	4.88	6.85
632	460	2	27	1.71	2	0	0	2.85	3.74
633	461	1	35	1.77	3	0	0	4.27	5.16
634	462	2	20	1.63	3	0	0	3.54	3.74
635	463	1	29	1.79	2	2	0	3.83	4.07
636	463	1	25	1.72	2	0	1	4.17	5.32
637	464	1	26	1.69	3	0	0	4.62	5.17
638	465	1	34	1.77	2	0	2	4.02	5.01
639	466	1	57	1.87	2	1	0	3.72	4.79
640	466	1	32	1.81	2	1	0	4.47	5.99
641	466	1	28	1.81	3	1	0	4.48	5.61
642	467	1	64	1.75	2	1	1	4.49	5.77
643	468	1	41	1.81	3	1	3	4.16	5.39
644	469	2	50	1.64	2	1	0	2.76	3.21
645	470	1	41	1.9	3	0	3	4.28	4.97
646	471	2	38	1.68	2	0	0	3.05	4.22
647	472	1	50	1.83	2	1	0	3.8	4.87
648	473	1	61	1.71	1	1	0	3.27	4.06
649	473	1	31	1.78	2	0	0	3.83	4.52
650	474	1	63	1.77	2	2	0	2.73	3.93
651	475	1	40	1.83	3	0	0	4.35	5.42
652	475	2	61	1.59	2	1	0	2.58	3.42
653	476	2	41	1.75	3	0	0	3.51	4.44
654	477	1	28	1.87	2	1	1	4.28	5.72
655	477	2	61	1.67	3	1	0	2.02	3.2
656	478	1	61	1.93	2	1	3	3.68	5.9

## Sheet: Codebook
Variable name	Explanation	Values
id	Participant ID
family	Family ID	Individuals with the same value belong to the same family
sex	Sex	1=male, 2=female
age	Age at examination
height	Height in meters
education	Highest achieved level of education	1=primary school,2=secondary school, 3=university or college
smoking	Smoking status	0=never smoker, 1=former smoker, 2=current smoker
cpi	CPI-index
FEV1	FEV1
FVC	FVC
